# Supplementary material for: From Mushrooms to Molecules: Exploring Depsidones in Ganoderma lucidum for Antioxidant and Anticancer Applications
Source: Molecules. 2025 Sep 8;30(17):3650. doi: 10.3390/molecules30173650 (PMC12430494; doi:10.3390/molecules30173650)
Supplement: Supplementary file 1 [file molecules-30-03650-s001.zip]

Archive with 1 entries (1 files):
- molecules-3804905-supplementary.pdf
